# Supplementary material for: Diversification of Amazonian spiny tree rats in genus Makalata (Rodentia, Echimyidae): Cryptic diversity, geographic structure and drivers of speciation
Source: PLoS One. 2022 Dec 15;17(12):e0276475. doi: 10.1371/journal.pone.0276475 (PMC9754209; doi:10.1371/journal.pone.0276475)
Supplement: S1 Table — CTGA = vouchers collected by some authors of this work that will be deposited in the INPA mammal collection, Amazonas; MLOB 122 (INPA 6781) and MLOB 133 (INPA 6800); CRB = Cibele Rodrigues Bonvicino and will be deposited in the collection of mammals of the MN, Rio de Janeiro; MTCM = vouchers will be deposited in the mammal collection of the MZUSP, São Paulo; RVR = vouchers will be deposited in the mammal collection of UFMT; the other acronyms are used in the work of Patton et al. (2000) in the table 53, pg. 190. Some sequences (10) in the paper by Patton et al. (2000) could not be deposited with Genbank and are marked with an asterisk and listed as not deposited. Menezes et al. (2007): The sequences of this article were deposited with Genbank but the article was not accepted and not posteriorly published in another journal (C. R. Bonvicino, personal communication). (XLSX) [file pone.0276475.s001.xlsx]

## Sheet: Planilha1
Localities	Clades	Subclades	Sample ID	Genbank Accession	Data Source karyotype/sequence
Rio Branco, Boa Vista, Roraima, Brazil	West	F	CTGA 5648	MW965230	Present study
Rio Branco, Boa Vista, Roraima, Brazil	West	F	CTGA 5649	MW965231	Present study
Rio Branco, Boa Vista, Roraima, Brazil	West	F	CTGA 5650	MW965232	Present study
Rio Branco, Boa Vista, Roraima, Brazil	West	F	CRB 2071	EU302693	(Menezes et al., 2007)
Rio Branco, Boa Vista, Roraima, Brazil	West	F	CRB 2569	EU302696	(Menezes et al., 2007)
Rio Branco, Boa Vista, Roraima, Brazil	West	F	CRB 2466	EU302694	(Menezes et al., 2007)
Rio Branco, Boa Vista, Roraima, Brazil	West	F	CRB 2626	EU302697	(Menezes et al., 2007)
Rio Branco, Boa Vista, Roraima, Brazil	West	F	CRB 2627	EU302698	(Menezes et al., 2007)
Rio Branco, Boa Vista, Roraima, Brazil	West	F	CRB 2628	EU302699	(Menezes et al., 2007)
Rio Branco, Boa Vista, Roraima, Brazil	West	F	CRB 2568	EU302695	(Menezes et al., 2007)
Rio Branco, Boa Vista, Roraima, Brazil	West	F	CRB 2839	EU302701	(Menezes et al., 2007)
Rio Branco, Boa Vista, Roraima, Brazil	West	F	CRB 2840	EU302702	(Menezes et al., 2007)
Rio Branco, Boa Vista, Roraima, Brazil	West	F	CRB 2832	EU302700	(Menezes et al., 2007)
Rio Branco, Boa Vista, Roraima, Brazil	West	F	CRB 2841	EU302703	(Menezes et al., 2007)
Arquipélago Anavilhanas, Rio Negro, Amazonas, Brazil	West	C	CCM 39	Not deposited*	(Patton et al., 2000)
Arquipélago Anavilhanas, Rio Negro, Amazonas, Brazil	West	C	CCM 40	Not deposited*	(Patton et al., 2000)
Beruri Municipality, left bank of the Purus River, Amazonas, Brazil	West	C	ALQ 1	MW965211	(Patton et al., 2000)
Macaco, left bank of the Jaú River, Amazonas, Brazil	West	D	YL 123	Not deposited*	(Patton et al., 2000)
Tambor Community, left bank of the Jaú River (Igapó)	West	D	MNFS 2048	Not deposited*	(Patton et al., 2000)
Left bank, above mouth Jaú River, Amazonas, Brazil	West	D	MNFS 2094	Not deposited*	(Patton et al., 2000)
Right bank of the Aiuanã River, a tributary of the right bank of the Rio Negro, about 22 km southeast of Santa Isabel do Rio Negro, Amazonas, Brazil	West	B	CTGA 119	MW965215	Present study
Igarapé Nova Empresa, left bank of the Juruá River, Amazonas, Brazil	West	E	JLP 15394	L23357	(Patton et al., 2000)
Colocação Vira-Volta, left bank Rio Juruá, Igarapé Arabidi	West	E	MNFS 1717	Not deposited*	(Patton et al., 2000)
Colocação Vira-Volta, left bank Rio Juruá, Igarapé Arabidi	West	E	MNFS 465	Not deposited*	(Patton et al., 2000)
Colocação Vira-Volta, left bank Rio Juruá, Igarapé Arabidi	West	E	MUSM 15327	MW965251	(Patton et al., 2000)
Nearby of Miranda, left bank of the Juruá River, Amazonas, Brazil	West	E	JLP 15214	L23356	(Patton et al., 2000)
Nearby of Miranda, left bank of the Juruá River, Amazonas, Brazil	West	E	JLP 7191	MW965235	Present study
UHE Tabajara, Machadinho d'Oeste, Rondonia, Brazil	West	A	MTCM 01	MW965248	Present study
UHE Tabajara, Machadinho d'Oeste, Rondonia, Brazil	West	A	MTCM 09	MW965249	Present study
UHE Tabajara, Machadinho d'Oeste, Rondonia, Brazil	West	A	MTCM 11	MW965250	Present study
Arica River, tributary of the left bank of the middle Negro River, Tres barrancas, Barcelos, Amazonas, Brazil	East	G	CRB 1793	EU302690	(Menezes et al., 2007)
Arica River, tributary of the left bank of the middle Negro River, Tres barrancas, Barcelos, Amazonas, Brazil	East	G	CRB 1801	EU302691	(Menezes et al., 2007)
Arica River, tributary of the left bank of the middle Negro River, Tres barrancas, Barcelos, Amazonas, Brazil	East	G	CRB 2496	EU302692	(Menezes et al., 2007)
Right bank of the Xingu River, 52 km southwest of Altamira, Pará, Brazil	East	N	LHE 595	L23362	(Patton et al., 2000)
Abaetetuba, Pará, Brazil	East	N	ABT 01	MW965209	Present study
Abaetetuba, Pará, Brazil	East	N	ABT 02	MW965210	Present study
Lagoa da Confusão, Araguaia River region, Tocantins, Brazil	East	N	RGR 469	MW965261	Present study
Lagoa da Confusão, Araguaia River region, Tocantins, Brazil	East	N	RGR 182	MW965257	Present study
Lagoa da Confusão, Araguaia River region, Tocantins, Brazil	East	N	RGR 174	MW965256	Present study
Lagoa da Confusão, Araguaia River region, Tocantins, Brazil	East	N	RGR 77	MW965268	Present study
Lagoa da Confusão, Araguaia River region, Tocantins, Brazil	East	N	RGR 12	MW965254	Present study
Lagoa da Confusão, Araguaia River region, Tocantins, Brazil	East	N	RGR 7	MW965267	Present study
Lagoa da Confusão, Araguaia River region, Tocantins, Brazil	East	N	RGR 55	MW965265	Present study
Lagoa da Confusão, Araguaia River region, Tocantins, Brazil	East	N	RGR 218	MW965258	Present study
Lagoa da Confusão, Araguaia River region, Tocantins, Brazil	East	N	RGR 173	MW965255	Present study
Lagoa da Confusão, Araguaia River region, Tocantins, Brazil	East	N	RGR 63	MW965266	Present study
Lagoa da Confusão, Araguaia River region, Tocantins, Brazil	East	N	RGR 476	MW965262	Present study
Lagoa da Confusão, Araguaia River region, Tocantins, Brazil	East	N	RGR 477	MW965263	Present study
Lagoa da Confusão, Araguaia River region, Tocantins, Brazil	East	N	RGR 490	MW965264	Present study
Lagoa da Confusão, Araguaia River region, Tocantins, Brazil	East	N	RGR 242	MW965259	Present study
Lagoa da Confusão, Araguaia River region, Tocantins, Brazil	East	N	RGR 255	MW965260	Present study
Lagoa da Confusão, Araguaia River region, Tocantins, Brazil	East	N	LPC 716	MW965238	Present study
Right bank of the Xingu River, 52 km southwest of Altamira, Pará, Brazil	East	N	LHE 554	L23361	(Patton et al., 2000)
Right bank of the Xingu River, 52 km southwest of Altamira, Pará, Brazil	East	N	LHE 600	L23363	(Patton et al., 2000)
Right bank of the Xingu River, 52 km southwest of Altamira, Pará, Brazil	East	N	LHE 632	L23364	(Patton et al., 2000)
Nearby São Luís, Maranhão, Brazil	East	N	MPX 03	MW965244	Present study
Nearby São Luís, Maranhão, Brazil	East	N	MPX 04	MW965245	Present study
Right bank of the middle Parnaíba river, Palmeirais, Piauí, Brazil	East	N	02SEGLEV11	MW965207	Present study
Right bank of the middle Parnaíba river, Palmeirais, Piauí, Brazil	East	N	47CAST08	MW965208	Present study
Camp do Tigre, French Guiana	East	N	V 1566	MW965273	Present study
Camp do Tigre, French Guiana	East	N	V 1251	MW965272	Present study
Caxiuanã National Forest, municipality of Melgaço, Pará, Brazil	East	M	CAX 174	MW965212	Present study
Caxiuanã National Forest, municipality of Melgaço, Pará, Brazil	East	M	CAX 740	MW965213	Present study
Caxiuanã National Forest, municipality of Melgaço, Pará, Brazil	East	M	MAR344	MW965240	Present study
Caxiuanã National Forest, municipality of Melgaço, Pará, Brazil	East	M	MAR661	MW965241	Present study
Caxiuanã National Forest, municipality of Melgaço, Pará, Brazil	East	M	MAR1421	MW965239	Present study
Cabeceira Farm, Conceição do Araguaia, Pará, Brazil	East	M	RNL 78	MW965269	Present study
Left bank of the Teles Pires River, Alta Floresta, Mato Grosso, Brazil	East	L	RVR 97	MW965271	Present study
Right bank of the Teles Pires River, Alta Floresta, Mato Grosso, Brazil	East	L	RVR 85	MW965270	Present study
São Nicolau Farm, Cotriguaçu, left bank of the Juruena River, Mato Grosso, Brazil	East	L	MSN 45	MW965247	Present study
São Nicolau Farm, Cotriguaçu, left bank of the Juruena River, Mato Grosso, Brazil	East	L	MSN 149	MW965246	Present study
Trombetas River, left bank near the community of Mãe-Cué, FLONA Saracá-Taquera, Pará, Brazil	East	K	CTGA 500	MW965222	Present study
Trombetas River, left bank near the community of Mãe-Cué, FLONA Saracá-Taquera, Pará, Brazil	East	K	CTGA 549	MW965227	Present study
Trombetas River, left bank near the community of Mãe-Cué, FLONA Saracá-Taquera, Pará, Brazil	East	K	CTGA 543	MW965226	Present study
Trombetas River, left bank near the community of Mãe-Cué, FLONA Saracá-Taquera, Pará, Brazil	East	K	CTGA 556	MW965229	Present study
Trombetas River, left bank near the community of Mãe-Cué, FLONA Saracá-Taquera, Pará, Brazil	East	K	CTGA 662	MW965233	Present study
Rebio Trombetas, right bank of Trombetas River, Pará, Brazil	East	K	CTGA 506	MW965223	Present study
Rebio Trombetas, right bank of Trombetas River, Pará, Brazil	East	K	CTGA 554	MW965228	Present study
Rebio Trombetas, right bank of Trombetas River, Pará, Brazil	East	K	CTGA 507	MW965224	Present study
Rebio Trombetas, right bank of Trombetas River, Pará, Brazil	East	K	CTGA 512	MW965225	Present study
Tapajós-Arapiuns resex, left bank, close to the community of Cametá, Pará, Brazil	East	K	CTGA 279	MW965216	Present study
Tapajós-Arapiuns resex, left bank, close to the community of Cametá, Pará, Brazil	East	K	CTGA 283	MW965217	Present study
Tapajós-Arapiuns resex, left bank, close to the community of Cametá, Pará, Brazil	East	K	CTGA 284	MW965218	Present study
Tapajós-Arapiuns resex, left bank, close to the community of Cametá, Pará, Brazil	East	K	CTGA 442	MW965219	Present study
Tapajós-Arapiuns resex, left bank, close to the community of Cametá, Pará, Brazil	East	K	CTGA 443	MW965220	Present study
Tapajós-Arapiuns resex, left bank, close to the community of Cametá, Pará, Brazil	East	K	CTGA 445	MW965221	Present study
Amapari River, Porto Grande, Amapá, Brazil	East	J	PGM 05	MW965252	Present study
Amapari River, Porto Grande, Amapá, Brazil	East	J	PGM 06	MW965253	Present study
Igarapé do Braço, Flona do Amapá, Amapá, Brazil	East	J	IEPA 174	MW965234	Present study
Grão Pará Ecological Station, central part, Óbidos municipality, Pará, Brazil	East	J	CN 298	MW965214	Present study
Left bank of the Upper Tapajós River, Itaituba, Pará, Brazil	East	I	JMIA 4	MW965236	Present study
Left bank of the Upper Tapajós River, Itaituba, Pará, Brazil	East	I	JMIA 43	MW965237	Present study
São Sebastião dos Bargas Community, Nova Olinda Municipality, right bank of the Madeira River, Amazonas, Brazil	East	I	MLOB 122	MW965243	Present study
São Sebastião dos Bargas Community, Nova Olinda Municipality, right bank of the Madeira River, Amazonas, Brazil	East	I	MLOB 113	MW965242	Present study
Noel Kempff Park, Bolivia	East	H	ECH4	EU313230	(Patton et al., 2000)
Noel Kempff Park, Bolivia	East	H	USNM 581981	EU313234	(Patterson and Velazco, 2008)
Noel Kempff Park, Bolivia	East	H	TTS 380	EU313233	(Patton et al., 2000)
Noel Kempff Park, Bolivia	East	H	TTS 383	Not deposited*	(Patton et al., 2000)
Noel Kempff Park, Bolivia	East	H	JLS 170	Not deposited*	(Patton et al., 2000)
Noel Kempff Park, Bolivia	East	H	LHE 1323	Not deposited*	(Patton et al., 2000)
	Outgroup		FMNH175283	EU313250	(Patterson and Velazco, 2008)
	Outgroup		FMNH92198	KF590699	(Upham et al., 2013)
	Outgroup		MVZ197568	JF297836	(Leite, 2003)
	Outgroup		MNFS 984	L23344	(Silva and Patton, 1993)
