# Supplementary material for: Diversification of Amazonian spiny tree rats in genus Makalata (Rodentia, Echimyidae): Cryptic diversity, geographic structure and drivers of speciation
Source: PLoS One. 2022 Dec 15;17(12):e0276475. doi: 10.1371/journal.pone.0276475 (PMC9754209; doi:10.1371/journal.pone.0276475)
Supplement: S2 Table — (XLSX) [file pone.0276475.s002.xlsx]

## Sheet: Planilha1
# Use the AICc to select the best model
# The p-value of the LRT (Likelihood Ratio Test) tells you whether or not you can reject the
# the null hypothesis that without J and +J confer equal likelihoods on the data.
	alt	null	LnLalt	LnLnull	DFalt	DFnull	DF	Dstatistic	pval	test	tail	AIC1	AIC2	AICwt1	AICwt2	AICweight_ratio_model1	AICweight_ratio_model2
1	DEC+J	DEC	-62.09	-62.09	3	2	1	-0.0005	1	chi-squared	one-tailed	130.2	128.2	0.27	0.73	0.37	2.72
2	DIVALIKE+J	DIVALIKE	-61.15	-61.15	3	2	1	-0.0016	1	chi-squared	one-tailed	128.3	126.3	0.27	0.73	0.37	2.72
3	BAYAREALIKE+J	BAYAREALIKE	-69.18	-75.97	3	2	1	13.56	0.0002	chi-squared	one-tailed	144.4	155.9	1	0.0031	324	0.0031
Process end at 7/9/2021 5:54:02 PM
Open [Graphic->Tree View] to see the result
