# Supplementary material for: Diversification of Amazonian spiny tree rats in genus Makalata (Rodentia, Echimyidae): Cryptic diversity, geographic structure and drivers of speciation
Source: PLoS One. 2022 Dec 15;17(12):e0276475. doi: 10.1371/journal.pone.0276475 (PMC9754209; doi:10.1371/journal.pone.0276475)
Supplement: S3 Table — (XLSX) [file pone.0276475.s003.xlsx]

## Sheet: Planilha1
BAYAREALIKE results:
node 105: ABCD 6.470157 ABC 5.192215 BCD 4.430174 ABCF 3.681797 BCDF 3.107412 ACD 2.689308 BC 2.627297 BCF 2.468799 ABCE 2.099539 ACDF 2.007385 ABD 1.983734 ABCH 1.928574 ABCG 1.862149 BCDE 1.726932 BCDH 1.599461 ACF 1.588197 BCDG 1.541644 BCE 1.471765 AC 1.405574 CDF 1.395177 BCH 1.354012 BCG 1.308495 AB 1.305107 CD 1.216002 ACDE 1.139425 ABF 1.100397 BD 1.097277 ACDH 1.063413 ACDG 1.021410 ACE …
node 106: B 99.999970 BC 0.000013 BD 0.000003 BH 0.000003 AB 0.000003 BG 0.000002 BE 0.000002 BF 0.000002 BCD 0.000000 BCH 0.000000 ABC 0.000000 BCG 0.000000 BCE 0.000000 BCF 0.000000 BDH 0.000000 ABD 0.000000 ABH 0.000000 BDG 0.000000 BGH 0.000000 BDE 0.000000 BDF 0.000000 BEH 0.000000 BFH 0.000000 ABG 0.000000 ABE 0.000000 ABF 0.000000 BEG 0.000000 BFG 0.000000 BEF 0.000000 C 0.000000 H 0.00000…
node 107: B 99.980310 BC 0.010902 BD 0.001782 BH 0.001748 AB 0.001595 BG 0.001299 BE 0.001194 BF 0.001174 BCD 0.000000 BCH 0.000000 ABC 0.000000 BCG 0.000000 BCE 0.000000 BCF 0.000000 BDH 0.000000 ABH 0.000000 ABD 0.000000 BDG 0.000000 BGH 0.000000 BDE 0.000000 BEH 0.000000 BDF 0.000000 ABG 0.000000 BFH 0.000000 ABE 0.000000 ABF 0.000000 BEG 0.000000 BFG 0.000000 BEF 0.000000 C 0.000000 H 0.00000…
node 108: BC 88.762960 C 6.801753 B 2.271279 BCH 1.047871 BCG 0.386519 CH 0.188524 BCD 0.086927 ABC 0.084522 BCE 0.079351 BCF 0.079095 CG 0.063120 BH 0.062360 BG 0.021369 CD 0.008430 AC 0.008025 CE 0.007179 CF 0.007134 BCGH 0.005913 BD 0.003126 AB 0.002996 BE 0.002711 BF 0.002697 H 0.001865 BCDH 0.001806 ABCH 0.001751 BCEH 0.001639 BCFH 0.001633 CGH 0.001030 BCDG 0.000624 G 0.000611 ABCG 0.000607…
node 109: G 99.979880 CG 0.007425 BG 0.006756 GH 0.005037 DG 0.000227 AG 0.000226 EG 0.000224 FG 0.000223 BCG 0.000000 CGH 0.000000 BGH 0.000000 CDG 0.000000 ACG 0.000000 CEG 0.000000 CFG 0.000000 BDG 0.000000 ABG 0.000000 BEG 0.000000 BFG 0.000000 DGH 0.000000 AGH 0.000000 EGH 0.000000 FGH 0.000000 ADG 0.000000 DEG 0.000000 DFG 0.000000 AEG 0.000000 AFG 0.000000 EFG 0.000000 C 0.000000 B 0.00000…
node 110: G 98.282710 CG 0.648682 BG 0.589008 GH 0.436249 DG 0.009241 AG 0.009141 EG 0.008924 FG 0.008913 BCG 0.002793 CGH 0.001797 BGH 0.001630 C 0.000084 B 0.000075 CDG 0.000065 ACG 0.000065 CEG 0.000064 CFG 0.000064 BDG 0.000060 ABG 0.000060 BEG 0.000059 BFG 0.000059 H 0.000055 DGH 0.000044 AGH 0.000044 EGH 0.000043 FGH 0.000043 BCGH 0.000007 ADG 0.000001 DEG 0.000001 DFG 0.000001 AEG 0.000001…
node 111: H 99.995870 CH 0.001082 BH 0.001018 GH 0.000524 DH 0.000377 AH 0.000377 EH 0.000376 FH 0.000376 BCH 0.000000 CGH 0.000000 BGH 0.000000 CDH 0.000000 ACH 0.000000 CEH 0.000000 CFH 0.000000 BDH 0.000000 ABH 0.000000 BEH 0.000000 BFH 0.000000 DGH 0.000000 AGH 0.000000 EGH 0.000000 FGH 0.000000 ADH 0.000000 DEH 0.000000 DFH 0.000000 AEH 0.000000 AFH 0.000000 EFH 0.000000 C 0.000000 B 0.00000…
node 112: H 99.813290 CH 0.081503 BH 0.074433 GH 0.019300 DH 0.002861 AH 0.002849 EH 0.002822 FH 0.002820 BCH 0.000056 CGH 0.000014 BGH 0.000013 CDH 0.000004 ACH 0.000004 CEH 0.000004 CFH 0.000004 BDH 0.000004 ABH 0.000004 BEH 0.000004 BFH 0.000004 DGH 0.000001 AGH 0.000001 EGH 0.000001 FGH 0.000001 ADH 0.000000 DEH 0.000000 DFH 0.000000 AEH 0.000000 AFH 0.000000 EFH 0.000000 C 0.000000 B 0.00000…
node 113: H 98.611540 CH 0.638006 BH 0.581014 GH 0.138364 DH 0.006702 AH 0.006601 EH 0.006384 FH 0.006374 BCH 0.003175 CGH 0.000657 BGH 0.000598 CDH 0.000066 ACH 0.000066 CEH 0.000065 CFH 0.000065 BDH 0.000061 ABH 0.000060 BEH 0.000059 BFH 0.000059 DGH 0.000014 AGH 0.000014 EGH 0.000014 FGH 0.000014 C 0.000005 B 0.000005 BCGH 0.000003 G 0.000001 ADH 0.000001 DEH 0.000001 DFH 0.000001 AEH 0.000001…
node 114: H 81.282450 CH 8.382751 BH 7.578705 GH 1.716376 BCH 0.613700 CGH 0.114196 BGH 0.103132 DH 0.034980 AH 0.033721 EH 0.031000 FH 0.030865 C 0.016553 B 0.014622 BCGH 0.007107 CDH 0.003729 ACH 0.003639 CEH 0.003445 CFH 0.003435 BDH 0.003393 ABH 0.003316 BC 0.003240 G 0.003215 BEH 0.003150 BFH 0.003141 DGH 0.000738 AGH 0.000720 EGH 0.000683 FGH 0.000681 CG 0.000565 BG 0.000504 BCDH 0.000349 A…
node 115: BC 22.715190 C 13.412000 CH 11.473470 B 10.645590 BH 9.606071 BCH 9.549728 H 8.386165 CG 2.775524 BG 2.323786 BCG 2.296722 G 2.029638 GH 1.535382 CGH 1.101257 BGH 0.949409 BCGH 0.747227 BCD 0.025777 ABC 0.024060 CD 0.022274 AC 0.020385 BCE 0.020269 BCF 0.020085 BD 0.018036 AB 0.016635 CE 0.016288 CF 0.016081 CDH 0.013590 BE 0.013535 BF 0.013383 DH 0.012985 ACH 0.012403 AH 0.011733 BDH 0…
node 116: C 99.928870 BC 0.069620 CH 0.000712 CG 0.000309 CD 0.000122 AC 0.000121 CE 0.000120 CF 0.000120 BCH 0.000000 BCG 0.000000 BCD 0.000000 ABC 0.000000 BCE 0.000000 BCF 0.000000 B 0.000000 CGH 0.000000 CDH 0.000000 ACH 0.000000 CEH 0.000000 CFH 0.000000 H 0.000000 CDG 0.000000 ACG 0.000000 CEG 0.000000 CFG 0.000000 G 0.000000 ACD 0.000000 CDE 0.000000 CDF 0.000000 ACE 0.000000 ACF 0.000000 …
node 117: BC 87.322080 C 8.182127 B 3.213210 BCH 0.622605 BCG 0.223232 CH 0.135315 BH 0.055282 CG 0.044831 BCD 0.038342 ABC 0.037846 BCE 0.036778 BCF 0.036725 BG 0.018552 CD 0.004391 AC 0.004275 CE 0.004032 CF 0.004019 H 0.002638 BCGH 0.001887 BD 0.001835 AB 0.001793 BE 0.001701 BF 0.001696 G 0.000850 BCDH 0.000452 ABCH 0.000446 BCEH 0.000435 BCFH 0.000434 CGH 0.000420 BGH 0.000187 BCDG 0.000151 …
node 118: BC 63.577500 BCH 16.709810 C 6.273973 BCG 4.696280 CH 2.959962 B 1.911687 BH 1.059636 BCGH 0.960493 CG 0.818363 BG 0.292966 CGH 0.179701 BCD 0.084482 ABC 0.074444 BGH 0.071838 BCE 0.052293 BCF 0.051214 H 0.028348 BCDH 0.027639 ABCH 0.023966 BCEH 0.016403 BCFH 0.016027 CD 0.012792 AC 0.010867 G 0.007654 BCDG 0.007269 CE 0.006826 CF 0.006609 ABCG 0.006303 CDH 0.005133 GH 0.004667 ACH 0.00…
node 119: BC 71.241200 BCH 13.425340 C 5.718732 BCG 3.930870 CH 1.962583 B 1.031287 BCGH 0.637953 CG 0.560617 BH 0.428170 BCD 0.177678 ABC 0.153004 BG 0.122342 BCE 0.098592 BCF 0.095942 CGH 0.092282 BCDH 0.053070 ABCH 0.044826 BCEH 0.028162 BCFH 0.027326 BGH 0.022549 CD 0.018853 AC 0.015660 BCDG 0.014876 ABCG 0.012565 CE 0.009019 CF 0.008657 BCEG 0.007894 BCFG 0.007660 CDH 0.007288 ACH 0.006097 B…
node 120: C 100.000000 BC 0.000000 CH 0.000000 CD 0.000000 CG 0.000000 AC 0.000000 CE 0.000000 CF 0.000000 BCH 0.000000 BCD 0.000000 BCG 0.000000 ABC 0.000000 BCE 0.000000 BCF 0.000000 CGH 0.000000 CDH 0.000000 ACH 0.000000 CEH 0.000000 CFH 0.000000 CDG 0.000000 ACD 0.000000 ACG 0.000000 CEG 0.000000 CDE 0.000000 CDF 0.000000 CFG 0.000000 ACE 0.000000 ACF 0.000000 CEF 0.000000 B 0.000000 H 0.0000…
node 121: C 99.999990 BC 0.000001 CH 0.000001 CD 0.000001 CG 0.000001 AC 0.000001 CE 0.000001 CF 0.000001 BCH 0.000000 BCD 0.000000 BCG 0.000000 ABC 0.000000 BCE 0.000000 BCF 0.000000 CDH 0.000000 CGH 0.000000 ACH 0.000000 CEH 0.000000 CFH 0.000000 CDG 0.000000 ACD 0.000000 ACG 0.000000 CDE 0.000000 CEG 0.000000 CDF 0.000000 CFG 0.000000 ACE 0.000000 ACF 0.000000 CEF 0.000000 B 0.000000 H 0.00000…
node 122: C 100.000000 BC 0.000000 CH 0.000000 CG 0.000000 CD 0.000000 AC 0.000000 CE 0.000000 CF 0.000000 BCH 0.000000 BCD 0.000000 BCG 0.000000 ABC 0.000000 BCE 0.000000 BCF 0.000000 CGH 0.000000 CDH 0.000000 ACH 0.000000 CEH 0.000000 CFH 0.000000 CDG 0.000000 ACD 0.000000 ACG 0.000000 CDE 0.000000 CEG 0.000000 CFG 0.000000 CDF 0.000000 ACE 0.000000 ACF 0.000000 CEF 0.000000 B 0.000000 H 0.0000…
node 123: C 99.999990 BC 0.000001 CH 0.000001 CD 0.000001 CG 0.000001 AC 0.000001 CE 0.000001 CF 0.000001 BCH 0.000000 BCD 0.000000 BCG 0.000000 ABC 0.000000 BCE 0.000000 BCF 0.000000 CDH 0.000000 CGH 0.000000 ACH 0.000000 CEH 0.000000 CFH 0.000000 CDG 0.000000 ACD 0.000000 ACG 0.000000 CDE 0.000000 CEG 0.000000 CDF 0.000000 CFG 0.000000 ACE 0.000000 ACF 0.000000 CEF 0.000000 B 0.000000 H 0.00000…
node 124: C 99.999960 BC 0.000007 CH 0.000006 CD 0.000006 CG 0.000006 AC 0.000006 CE 0.000006 CF 0.000006 BCH 0.000000 BCD 0.000000 BCG 0.000000 ABC 0.000000 BCE 0.000000 BCF 0.000000 CDH 0.000000 CGH 0.000000 ACH 0.000000 CEH 0.000000 CFH 0.000000 CDG 0.000000 ACD 0.000000 ACG 0.000000 CDE 0.000000 CEG 0.000000 CDF 0.000000 CFG 0.000000 ACE 0.000000 ACF 0.000000 CEF 0.000000 B 0.000000 H 0.00000…
node 125: C 100.000000 BC 0.000000 CH 0.000000 CG 0.000000 CD 0.000000 AC 0.000000 CE 0.000000 CF 0.000000 BCH 0.000000 BCD 0.000000 BCG 0.000000 ABC 0.000000 BCE 0.000000 BCF 0.000000 CGH 0.000000 CDH 0.000000 ACH 0.000000 CFH 0.000000 CEH 0.000000 CDG 0.000000 ACD 0.000000 ACG 0.000000 CFG 0.000000 CEG 0.000000 CDE 0.000000 CDF 0.000000 ACF 0.000000 ACE 0.000000 CEF 0.000000 B 0.000000 H 0.0000…
node 126: C 100.000000 BC 0.000000 AC 0.000000 CD 0.000000 CF 0.000000 CE 0.000000 CH 0.000000 CG 0.000000 BCD 0.000000 ACG 0.000000 ACH 0.000000 ACD 0.000000 ABC 0.000000 ACF 0.000000 ACE 0.000000 CEG 0.000000 CEF 0.000000 CDH 0.000000 CGH 0.000000 CFG 0.000000 CEH 0.000000 CDG 0.000000 BCG 0.000000 BCF 0.000000 BCE 0.000000 CDF 0.000000 CDE 0.000000 BCH 0.000000 CFH 0.000000 D 0.000000 B 0.0000…
node 127: C 100.000000 BC 0.000000 CH 0.000000 CF 0.000000 CG 0.000000 CD 0.000000 CE 0.000000 AC 0.000000 BCH 0.000000 ABC 0.000000 BCD 0.000000 BCG 0.000000 BCE 0.000000 BCF 0.000000 CEH 0.000000 CGH 0.000000 ACH 0.000000 CDH 0.000000 CFH 0.000000 CDG 0.000000 CDF 0.000000 CFG 0.000000 CEG 0.000000 ACF 0.000000 ACD 0.000000 ACE 0.000000 CDE 0.000000 ACG 0.000000 CEF 0.000000 B 0.000000 H 0.0000…
node 128: C 100.000000 BC 0.000000 CH 0.000000 CG 0.000000 CD 0.000000 AC 0.000000 CE 0.000000 CF 0.000000 BCH 0.000000 BCD 0.000000 BCG 0.000000 ABC 0.000000 BCE 0.000000 BCF 0.000000 CGH 0.000000 CDH 0.000000 ACH 0.000000 CEH 0.000000 CFH 0.000000 CDG 0.000000 ACD 0.000000 ACG 0.000000 CDE 0.000000 CEG 0.000000 CFG 0.000000 CDF 0.000000 ACE 0.000000 ACF 0.000000 CEF 0.000000 B 0.000000 H 0.0000…
node 129: C 99.999990 BC 0.000001 CH 0.000001 CD 0.000001 CG 0.000001 AC 0.000001 CE 0.000001 CF 0.000001 BCH 0.000000 BCD 0.000000 BCG 0.000000 ABC 0.000000 BCE 0.000000 BCF 0.000000 CDH 0.000000 CGH 0.000000 ACH 0.000000 CEH 0.000000 CFH 0.000000 CDG 0.000000 ACD 0.000000 ACG 0.000000 CDE 0.000000 CEG 0.000000 CDF 0.000000 CFG 0.000000 ACE 0.000000 ACF 0.000000 CEF 0.000000 B 0.000000 H 0.00000…
node 130: C 99.999970 BC 0.000006 CH 0.000004 CD 0.000004 CG 0.000004 AC 0.000004 CE 0.000004 CF 0.000004 BCH 0.000000 BCD 0.000000 BCG 0.000000 ABC 0.000000 BCE 0.000000 BCF 0.000000 CDH 0.000000 CGH 0.000000 ACH 0.000000 CEH 0.000000 CFH 0.000000 CDG 0.000000 ACD 0.000000 ACG 0.000000 CDE 0.000000 CEG 0.000000 CDF 0.000000 CFG 0.000000 ACE 0.000000 ACF 0.000000 CEF 0.000000 B 0.000000 H 0.00000…
node 131: C 99.999420 BC 0.000344 CH 0.000059 CD 0.000039 CG 0.000039 AC 0.000037 CE 0.000031 CF 0.000031 BCH 0.000000 BCD 0.000000 BCG 0.000000 ABC 0.000000 BCE 0.000000 BCF 0.000000 CDH 0.000000 CGH 0.000000 ACH 0.000000 CEH 0.000000 CFH 0.000000 CDG 0.000000 ACG 0.000000 ACD 0.000000 CEG 0.000000 CDE 0.000000 CDF 0.000000 CFG 0.000000 ACE 0.000000 ACF 0.000000 CEF 0.000000 B 0.000000 H 0.00000…
node 132: C 99.961870 BC 0.024284 CH 0.003753 CD 0.002296 CG 0.002289 AC 0.002109 CE 0.001708 CF 0.001688 BCH 0.000001 BCD 0.000001 BCG 0.000001 ABC 0.000001 BCE 0.000001 BCF 0.000001 CDH 0.000000 CGH 0.000000 ACH 0.000000 CEH 0.000000 CFH 0.000000 CDG 0.000000 ACG 0.000000 ACD 0.000000 CEG 0.000000 CDE 0.000000 CDF 0.000000 CFG 0.000000 ACE 0.000000 ACF 0.000000 CEF 0.000000 B 0.000000 H 0.00000…
node 133: BC 71.687360 C 7.244008 BCH 6.429114 BCD 2.524345 BCG 2.485075 ABC 2.047754 CH 1.327523 BCE 1.015483 BCF 0.965262 CG 0.456978 B 0.399631 BCDH 0.391443 CD 0.337118 ABCH 0.306549 BCGH 0.285591 AC 0.267066 BCEH 0.147237 BCDG 0.145629 BCFH 0.139085 CE 0.125840 CF 0.117994 ABCG 0.114046 ABCD 0.112410 BH 0.104831 CDH 0.071300 ACH 0.056744 BCDE 0.054832 BCEG 0.054777 CGH 0.054265 BCDF 0.053708…
node 134: BC 64.002520 BCD 5.551991 BCH 4.885492 C 4.425933 ABC 4.365639 BCG 2.389099 B 2.237941 BCE 1.887891 BCF 1.767287 CH 0.786671 BCDH 0.658122 CD 0.601044 ABCD 0.515789 ABCH 0.493988 AC 0.460664 CG 0.324508 BCDG 0.308411 BD 0.300389 BH 0.296287 BCGH 0.241117 AB 0.237641 ABCG 0.231494 BCDE 0.219277 BCDF 0.214601 BCEH 0.203660 CE 0.196599 BCFH 0.188680 CF 0.181261 ABCE 0.169777 ABCF 0.159344 …
node 135: C 99.999920 CD 0.000012 AC 0.000012 CE 0.000012 BC 0.000012 CF 0.000012 CH 0.000012 CG 0.000012 ACD 0.000000 CDE 0.000000 BCD 0.000000 CDF 0.000000 CDH 0.000000 CDG 0.000000 ACE 0.000000 ABC 0.000000 ACH 0.000000 ACG 0.000000 ACF 0.000000 BCE 0.000000 CEF 0.000000 CEG 0.000000 CEH 0.000000 BCF 0.000000 BCH 0.000000 BCG 0.000000 CFH 0.000000 CGH 0.000000 CFG 0.000000 D 0.000000 A 0.00000…
node 136: C 99.999980 CD 0.000005 AC 0.000002 CE 0.000002 BC 0.000002 CF 0.000002 CH 0.000002 CG 0.000002 ACD 0.000000 CDE 0.000000 BCD 0.000000 CDF 0.000000 CDH 0.000000 CDG 0.000000 ACE 0.000000 ABC 0.000000 ACF 0.000000 ACH 0.000000 ACG 0.000000 BCE 0.000000 CEF 0.000000 CEH 0.000000 CEG 0.000000 BCF 0.000000 BCH 0.000000 BCG 0.000000 CFH 0.000000 CFG 0.000000 CGH 0.000000 D 0.000000 A 0.00000…
node 137: C 99.999940 CD 0.000029 AC 0.000005 CE 0.000005 BC 0.000005 CF 0.000005 CH 0.000005 CG 0.000005 ACD 0.000000 CDE 0.000000 BCD 0.000000 CDF 0.000000 CDH 0.000000 CDG 0.000000 ACE 0.000000 ABC 0.000000 ACF 0.000000 ACH 0.000000 ACG 0.000000 BCE 0.000000 CEF 0.000000 CEH 0.000000 CEG 0.000000 BCF 0.000000 BCH 0.000000 BCG 0.000000 CFH 0.000000 CFG 0.000000 CGH 0.000000 D 0.000000 A 0.00000…
node 138: C 99.982920 CD 0.016320 AC 0.000129 CE 0.000128 BC 0.000127 CF 0.000127 CH 0.000127 CG 0.000127 ACD 0.000000 CDE 0.000000 BCD 0.000000 CDF 0.000000 CDH 0.000000 CDG 0.000000 D 0.000000 ACE 0.000000 ABC 0.000000 ACF 0.000000 ACH 0.000000 ACG 0.000000 BCE 0.000000 CEF 0.000000 CEH 0.000000 CEG 0.000000 BCF 0.000000 BCH 0.000000 BCG 0.000000 CFH 0.000000 CFG 0.000000 CGH 0.000000 A 0.00000…
node 139: C 99.999690 CD 0.000056 AC 0.000042 CE 0.000042 BC 0.000042 CF 0.000042 CH 0.000042 CG 0.000042 ACD 0.000000 CDE 0.000000 BCD 0.000000 CDF 0.000000 CDH 0.000000 CDG 0.000000 ACE 0.000000 ABC 0.000000 ACF 0.000000 ACH 0.000000 ACG 0.000000 BCE 0.000000 CEF 0.000000 CEH 0.000000 CEG 0.000000 BCF 0.000000 BCH 0.000000 BCG 0.000000 CFH 0.000000 CFG 0.000000 CGH 0.000000 D 0.000000 A 0.00000…
node 140: C 99.999390 CD 0.000396 AC 0.000036 CE 0.000036 BC 0.000036 CF 0.000036 CH 0.000036 CG 0.000036 ACD 0.000000 CDE 0.000000 BCD 0.000000 CDF 0.000000 CDH 0.000000 CDG 0.000000 ACE 0.000000 ABC 0.000000 ACF 0.000000 ACH 0.000000 ACG 0.000000 BCE 0.000000 CEF 0.000000 CEH 0.000000 CEG 0.000000 BCF 0.000000 BCH 0.000000 BCG 0.000000 CFH 0.000000 CFG 0.000000 CGH 0.000000 D 0.000000 A 0.00000…
node 141: C 99.987880 CD 0.011662 AC 0.000076 CE 0.000075 BC 0.000074 CF 0.000074 CH 0.000074 CG 0.000074 ACD 0.000000 CDE 0.000000 BCD 0.000000 CDF 0.000000 CDH 0.000000 CDG 0.000000 D 0.000000 ACE 0.000000 ABC 0.000000 ACF 0.000000 ACH 0.000000 ACG 0.000000 BCE 0.000000 CEF 0.000000 CEH 0.000000 CEG 0.000000 BCF 0.000000 BCH 0.000000 BCG 0.000000 CFH 0.000000 CFG 0.000000 CGH 0.000000 A 0.00000…
node 142: C 99.619010 CD 0.378990 AC 0.000364 CE 0.000352 BC 0.000321 CF 0.000317 CH 0.000317 CG 0.000316 ACD 0.000002 CDE 0.000002 BCD 0.000002 CDF 0.000002 CDH 0.000002 CDG 0.000002 D 0.000001 ACE 0.000000 ABC 0.000000 ACF 0.000000 ACH 0.000000 ACG 0.000000 BCE 0.000000 CEF 0.000000 CEH 0.000000 CEG 0.000000 BCF 0.000000 BCH 0.000000 BCG 0.000000 CFH 0.000000 CFG 0.000000 CGH 0.000000 A 0.00000…
node 143: D 100.000000 CD 0.000000 AD 0.000000 DE 0.000000 BD 0.000000 DF 0.000000 DH 0.000000 DG 0.000000 ACD 0.000000 CDE 0.000000 BCD 0.000000 CDH 0.000000 CDF 0.000000 CDG 0.000000 ADE 0.000000 ABD 0.000000 ADF 0.000000 ADG 0.000000 ADH 0.000000 BDE 0.000000 DEH 0.000000 DEG 0.000000 DEF 0.000000 BDF 0.000000 BDH 0.000000 BDG 0.000000 DFG 0.000000 DFH 0.000000 DGH 0.000000 C 0.000000 A 0.0000…
node 144: D 99.999990 CD 0.000003 AD 0.000000 DE 0.000000 BD 0.000000 DF 0.000000 DH 0.000000 DG 0.000000 ACD 0.000000 CDE 0.000000 BCD 0.000000 CDF 0.000000 CDH 0.000000 CDG 0.000000 ADE 0.000000 ABD 0.000000 ADF 0.000000 ADH 0.000000 ADG 0.000000 BDE 0.000000 DEF 0.000000 DEH 0.000000 DEG 0.000000 BDF 0.000000 BDH 0.000000 BDG 0.000000 DFH 0.000000 DFG 0.000000 DGH 0.000000 C 0.000000 A 0.00000…
node 145: D 99.998780 CD 0.001161 AD 0.000010 DE 0.000010 BD 0.000010 DF 0.000010 DH 0.000010 DG 0.000010 ACD 0.000000 CDE 0.000000 BCD 0.000000 CDF 0.000000 CDH 0.000000 CDG 0.000000 C 0.000000 ADE 0.000000 ABD 0.000000 ADF 0.000000 ADH 0.000000 ADG 0.000000 BDE 0.000000 DEF 0.000000 DEH 0.000000 DEG 0.000000 BDF 0.000000 BDH 0.000000 BDG 0.000000 DFH 0.000000 DFG 0.000000 DGH 0.000000 A 0.00000…
node 146: D 99.999660 CD 0.000324 AD 0.000004 DE 0.000004 BD 0.000004 DF 0.000004 DH 0.000004 DG 0.000004 ACD 0.000000 CDE 0.000000 BCD 0.000000 CDF 0.000000 CDH 0.000000 CDG 0.000000 ADE 0.000000 ABD 0.000000 ADF 0.000000 ADH 0.000000 ADG 0.000000 BDE 0.000000 DEF 0.000000 DEH 0.000000 DEG 0.000000 BDF 0.000000 BDH 0.000000 BDG 0.000000 DFH 0.000000 DFG 0.000000 DGH 0.000000 C 0.000000 A 0.00000…
node 147: D 99.073150 CD 0.919383 AD 0.001308 DE 0.001280 BD 0.001205 DF 0.001195 DH 0.001194 DG 0.001194 ACD 0.000016 CDE 0.000016 BCD 0.000015 CDF 0.000015 CDH 0.000015 CDG 0.000015 C 0.000003 ADE 0.000000 ABD 0.000000 ADF 0.000000 ADH 0.000000 ADG 0.000000 BDE 0.000000 DEF 0.000000 DEH 0.000000 DEG 0.000000 BDF 0.000000 BDH 0.000000 BDG 0.000000 DFH 0.000000 DFG 0.000000 DGH 0.000000 A 0.00000…
node 148: CD 98.115780 D 1.090393 C 0.688603 ACD 0.025263 CDE 0.022333 BCD 0.014520 CDF 0.013451 CDH 0.013393 CDG 0.013355 AD 0.000478 DE 0.000407 AC 0.000318 CE 0.000273 BD 0.000213 DF 0.000187 DH 0.000186 DG 0.000185 BC 0.000159 CF 0.000143 CH 0.000142 CG 0.000141 ACDE 0.000010 ABCD 0.000006 ACDF 0.000006 ACDH 0.000006 ACDG 0.000006 BCDE 0.000006 CDEF 0.000005 CDEH 0.000005 CDEG 0.000005 BCDF 0…
node 149: C 99.975740 CD 0.024065 AC 0.000033 CE 0.000033 BC 0.000033 CF 0.000033 CH 0.000033 CG 0.000033 ACD 0.000000 CDE 0.000000 BCD 0.000000 CDF 0.000000 CDH 0.000000 CDG 0.000000 D 0.000000 ACE 0.000000 ABC 0.000000 ACF 0.000000 ACH 0.000000 ACG 0.000000 BCE 0.000000 CEF 0.000000 CEH 0.000000 CEG 0.000000 BCF 0.000000 BCH 0.000000 BCG 0.000000 CFH 0.000000 CFG 0.000000 CGH 0.000000 A 0.00000…
node 150: C 96.028180 CD 3.969436 AC 0.000405 CE 0.000393 BC 0.000360 CF 0.000356 CH 0.000355 CG 0.000355 D 0.000055 ACD 0.000020 CDE 0.000019 BCD 0.000018 CDF 0.000018 CDH 0.000018 CDG 0.000018 ACE 0.000000 A 0.000000 E 0.000000 ABC 0.000000 ACF 0.000000 ACH 0.000000 ACG 0.000000 BCE 0.000000 CEF 0.000000 CEH 0.000000 CEG 0.000000 BCF 0.000000 BCH 0.000000 BCG 0.000000 CFH 0.000000 CFG 0.000000 …
node 151: CD 96.967000 C 2.209026 D 0.800048 ACD 0.004644 CDE 0.004348 BCD 0.003558 CDF 0.003450 CDH 0.003444 CDG 0.003441 AC 0.000170 CE 0.000156 BC 0.000120 CF 0.000115 CH 0.000115 CG 0.000115 AD 0.000055 DE 0.000050 BD 0.000036 DF 0.000034 DH 0.000034 DG 0.000034 A 0.000000 E 0.000000 ACDE 0.000000 ABCD 0.000000 ACDF 0.000000 ACDH 0.000000 ACDG 0.000000 BCDE 0.000000 CDEF 0.000000 CDEH 0.00000…
node 152: CD 98.355310 D 0.899622 ACD 0.242849 CDE 0.193600 C 0.104294 BCD 0.062606 CDF 0.044709 CDH 0.043739 CDG 0.043094 AD 0.002849 DE 0.002241 ACDE 0.000770 BD 0.000593 AC 0.000422 DF 0.000372 DH 0.000361 DG 0.000353 CE 0.000316 ABCD 0.000247 BCDE 0.000186 ACDF 0.000184 ACDH 0.000181 ACDG 0.000178 CDEF 0.000142 CDEH 0.000139 CDEG 0.000138 BC 0.000086 CF 0.000055 CH 0.000053 CG 0.000052 BCDF 0…
node 153: D 99.999820 CD 0.000145 AD 0.000006 DE 0.000005 BD 0.000005 DF 0.000005 DH 0.000005 DG 0.000005 ACD 0.000000 CDE 0.000000 BCD 0.000000 CDF 0.000000 CDH 0.000000 CDG 0.000000 ADE 0.000000 ABD 0.000000 ADF 0.000000 ADH 0.000000 ADG 0.000000 BDE 0.000000 DEF 0.000000 DEH 0.000000 DEG 0.000000 BDF 0.000000 BDH 0.000000 BDG 0.000000 DFH 0.000000 DFG 0.000000 DGH 0.000000 C 0.000000 A 0.00000…
node 154: D 99.999890 CD 0.000094 AD 0.000004 DE 0.000004 BD 0.000003 DF 0.000003 DH 0.000003 DG 0.000003 ACD 0.000000 CDE 0.000000 BCD 0.000000 CDF 0.000000 CDH 0.000000 CDG 0.000000 ADE 0.000000 ABD 0.000000 ADF 0.000000 ADH 0.000000 ADG 0.000000 BDE 0.000000 DEF 0.000000 DEH 0.000000 DEG 0.000000 BDF 0.000000 BDH 0.000000 BDG 0.000000 DFH 0.000000 DFG 0.000000 DGH 0.000000 C 0.000000 A 0.00000…
node 155: D 99.588260 CD 0.386359 AD 0.006214 DE 0.005498 BD 0.003591 DF 0.003330 DH 0.003315 DG 0.003306 ACD 0.000029 CDE 0.000026 BCD 0.000019 CDF 0.000018 CDH 0.000018 CDG 0.000017 ADE 0.000001 ABD 0.000000 ADF 0.000000 ADH 0.000000 ADG 0.000000 BDE 0.000000 DEF 0.000000 DEH 0.000000 DEG 0.000000 C 0.000000 BDF 0.000000 BDH 0.000000 BDG 0.000000 DFH 0.000000 DFG 0.000000 DGH 0.000000 A 0.00000…
node 156: CD 95.099060 D 2.788403 ACD 0.800840 CDE 0.629172 BCD 0.175371 CDF 0.113489 CDH 0.110128 CDG 0.107900 C 0.075346 AD 0.033811 DE 0.026363 ACDE 0.007534 BD 0.006257 DF 0.003573 DH 0.003432 DG 0.003333 ABCD 0.002045 BCDE 0.001492 AC 0.001421 ACDF 0.001392 ACDH 0.001360 ACDG 0.001338 CDEF 0.001042 CE 0.001026 CDEH 0.001018 CDEG 0.001002 ADE 0.000306 BCDF 0.000282 BCDH 0.000275 BCDG 0.000270…
node 157: E 99.999960 CE 0.000007 DE 0.000006 AE 0.000005 BE 0.000005 EF 0.000005 EH 0.000005 EG 0.000005 CDE 0.000000 ACE 0.000000 ADE 0.000000 BCE 0.000000 CEF 0.000000 CEH 0.000000 CEG 0.000000 BDE 0.000000 DEF 0.000000 DEH 0.000000 DEG 0.000000 ABE 0.000000 AEF 0.000000 AEH 0.000000 AEG 0.000000 BEF 0.000000 BEH 0.000000 BEG 0.000000 EFH 0.000000 EFG 0.000000 EGH 0.000000 C 0.000000 D 0.00000…
node 158: E 99.987810 CE 0.004278 DE 0.003700 AE 0.001701 BE 0.000707 EF 0.000608 EH 0.000602 EG 0.000599 CDE 0.000000 ACE 0.000000 ADE 0.000000 BCE 0.000000 CEF 0.000000 CEH 0.000000 CEG 0.000000 BDE 0.000000 DEF 0.000000 DEH 0.000000 DEG 0.000000 ABE 0.000000 AEF 0.000000 AEH 0.000000 AEG 0.000000 BEF 0.000000 BEH 0.000000 BEG 0.000000 EFH 0.000000 EFG 0.000000 EGH 0.000000 C 0.000000 D 0.00000…
node 159: E 99.997750 CE 0.000586 DE 0.000526 AE 0.000317 BE 0.000213 EF 0.000203 EH 0.000202 EG 0.000202 CDE 0.000000 ACE 0.000000 ADE 0.000000 BCE 0.000000 CEF 0.000000 CEH 0.000000 CEG 0.000000 BDE 0.000000 DEF 0.000000 DEH 0.000000 DEG 0.000000 ABE 0.000000 AEF 0.000000 AEH 0.000000 AEG 0.000000 BEF 0.000000 BEH 0.000000 BEG 0.000000 EFH 0.000000 EFG 0.000000 EGH 0.000000 C 0.000000 D 0.00000…
node 160: E 99.988090 CE 0.004556 DE 0.003906 AE 0.001655 BE 0.000535 EF 0.000423 EH 0.000417 EG 0.000413 CDE 0.000000 ACE 0.000000 ADE 0.000000 BCE 0.000000 BDE 0.000000 CEF 0.000000 CEH 0.000000 CEG 0.000000 DEF 0.000000 DEH 0.000000 DEG 0.000000 ABE 0.000000 AEF 0.000000 AEH 0.000000 AEG 0.000000 BEF 0.000000 BEH 0.000000 BEG 0.000000 EFH 0.000000 EFG 0.000000 EGH 0.000000 C 0.000000 D 0.00000…
node 161: E 99.700980 CE 0.120460 DE 0.102732 AE 0.041407 BE 0.010920 EF 0.007879 EH 0.007713 EG 0.007604 CDE 0.000110 ACE 0.000045 ADE 0.000037 BCE 0.000014 BDE 0.000012 CEF 0.000011 CEH 0.000010 CEG 0.000010 DEF 0.000009 DEH 0.000009 DEG 0.000009 ABE 0.000005 AEF 0.000004 AEH 0.000004 AEG 0.000004 C 0.000003 D 0.000002 BEF 0.000001 BEH 0.000001 BEG 0.000001 EFH 0.000001 EFG 0.000001 EGH 0.00000…
node 162: CD 40.072360 ACD 16.347540 CDE 11.756960 C 5.266001 ACDE 5.254656 AC 4.982070 CE 3.073751 BCD 1.833147 ACE 1.764809 D 1.135051 AD 0.996617 ABCD 0.748997 DE 0.691599 CDF 0.637363 CDH 0.570138 CDG 0.526235 BCDE 0.490703 BC 0.375758 ADE 0.353192 ABC 0.256776 ACDF 0.245908 ACDH 0.224442 ACDG 0.208982 CDEF 0.174095 CDEH 0.157881 BCE 0.154399 CDEG 0.147019 CF 0.116489 CH 0.101567 ACF 0.095005…
node 163: C 99.994430 AC 0.005115 CD 0.000194 CE 0.000058 BC 0.000051 CF 0.000049 CH 0.000049 CG 0.000048 ACD 0.000000 ACE 0.000000 ABC 0.000000 ACF 0.000000 ACH 0.000000 ACG 0.000000 A 0.000000 CDE 0.000000 BCD 0.000000 CDF 0.000000 CDH 0.000000 CDG 0.000000 D 0.000000 BCE 0.000000 CEF 0.000000 CEH 0.000000 CEG 0.000000 BCF 0.000000 BCH 0.000000 BCG 0.000000 CFH 0.000000 CFG 0.000000 CGH 0.00000…
node 164: A 100.000000 AC 0.000000 AD 0.000000 AE 0.000000 AB 0.000000 AF 0.000000 AH 0.000000 AG 0.000000 ACD 0.000000 ACE 0.000000 ABC 0.000000 ACF 0.000000 ACH 0.000000 ACG 0.000000 ADE 0.000000 ABD 0.000000 ADF 0.000000 ADH 0.000000 ADG 0.000000 ABE 0.000000 AEF 0.000000 AEH 0.000000 AEG 0.000000 ABF 0.000000 ABH 0.000000 ABG 0.000000 AFH 0.000000 AFG 0.000000 AGH 0.000000 C 0.000000 D 0.0000…
node 165: A 99.999980 AC 0.000002 AD 0.000001 AE 0.000001 AB 0.000001 AF 0.000001 AH 0.000001 AG 0.000001 ACD 0.000000 ACE 0.000000 ABC 0.000000 ACF 0.000000 ACH 0.000000 ACG 0.000000 ADE 0.000000 ABD 0.000000 ADF 0.000000 ADH 0.000000 ADG 0.000000 ABE 0.000000 AEF 0.000000 AEH 0.000000 AEG 0.000000 ABF 0.000000 ABH 0.000000 ABG 0.000000 AFH 0.000000 AFG 0.000000 AGH 0.000000 C 0.000000 D 0.00000…
node 166: A 99.999680 AC 0.000075 AD 0.000042 AE 0.000041 AB 0.000041 AF 0.000041 AH 0.000041 AG 0.000041 ACD 0.000000 ACE 0.000000 ABC 0.000000 ACF 0.000000 ACH 0.000000 ACG 0.000000 ADE 0.000000 ABD 0.000000 ADF 0.000000 ADH 0.000000 ADG 0.000000 ABE 0.000000 AEF 0.000000 AEH 0.000000 AEG 0.000000 ABF 0.000000 ABH 0.000000 ABG 0.000000 AFH 0.000000 AFG 0.000000 AGH 0.000000 C 0.000000 D 0.00000…
node 167: A 99.999890 AC 0.000024 AD 0.000015 AE 0.000014 AB 0.000014 AF 0.000014 AH 0.000014 AG 0.000014 ACD 0.000000 ACE 0.000000 ABC 0.000000 ACF 0.000000 ACH 0.000000 ACG 0.000000 ADE 0.000000 ABD 0.000000 ADF 0.000000 ADH 0.000000 ADG 0.000000 ABE 0.000000 AEF 0.000000 AEH 0.000000 AEG 0.000000 ABF 0.000000 ABH 0.000000 ABG 0.000000 AFH 0.000000 AFG 0.000000 AGH 0.000000 C 0.000000 D 0.00000…
node 168: A 99.931020 AC 0.045999 AD 0.005209 AE 0.003627 AB 0.003552 AF 0.003522 AH 0.003521 AG 0.003520 ACD 0.000004 ACE 0.000003 ABC 0.000003 ACF 0.000003 ACH 0.000003 ACG 0.000003 ADE 0.000000 ABD 0.000000 ADF 0.000000 ADH 0.000000 ADG 0.000000 ABE 0.000000 AEF 0.000000 AEH 0.000000 AEG 0.000000 ABF 0.000000 ABH 0.000000 ABG 0.000000 AFH 0.000000 AFG 0.000000 AGH 0.000000 C 0.000000 D 0.00000…
node 169: A 99.999960 AC 0.000008 AD 0.000005 AE 0.000005 AB 0.000005 AF 0.000005 AH 0.000005 AG 0.000005 ACD 0.000000 ACE 0.000000 ABC 0.000000 ACF 0.000000 ACH 0.000000 ACG 0.000000 ADE 0.000000 ABD 0.000000 ADF 0.000000 ADH 0.000000 ADG 0.000000 ABE 0.000000 AEF 0.000000 AEH 0.000000 AEG 0.000000 ABF 0.000000 ABH 0.000000 ABG 0.000000 AFH 0.000000 AFG 0.000000 AGH 0.000000 C 0.000000 D 0.00000…
node 170: A 99.997550 AC 0.001031 AD 0.000263 AE 0.000233 AB 0.000232 AF 0.000231 AH 0.000231 AG 0.000231 ACD 0.000000 ACE 0.000000 ABC 0.000000 ACF 0.000000 ACH 0.000000 ACG 0.000000 ADE 0.000000 ABD 0.000000 ADF 0.000000 ADH 0.000000 ADG 0.000000 ABE 0.000000 AEF 0.000000 AEH 0.000000 AEG 0.000000 ABF 0.000000 ABH 0.000000 ABG 0.000000 AFH 0.000000 AFG 0.000000 AGH 0.000000 C 0.000000 D 0.00000…
node 171: A 99.381690 AC 0.564493 AD 0.027051 AE 0.006294 AB 0.005318 AF 0.004928 AH 0.004907 AG 0.004893 ACD 0.000155 ACE 0.000055 ABC 0.000050 ACF 0.000048 ACH 0.000048 ACG 0.000048 ADE 0.000003 ABD 0.000003 ADF 0.000003 ADH 0.000003 ADG 0.000003 ABE 0.000001 AEF 0.000001 C 0.000001 AEH 0.000001 AEG 0.000001 ABF 0.000001 ABH 0.000001 ABG 0.000001 AFH 0.000000 AFG 0.000000 AGH 0.000000 D 0.00000…
node 172: A 99.998130 AC 0.000275 AD 0.000266 AE 0.000265 AB 0.000265 AF 0.000265 AH 0.000265 AG 0.000265 ACD 0.000000 ACE 0.000000 ABC 0.000000 ACF 0.000000 ACH 0.000000 ACG 0.000000 ADE 0.000000 ABD 0.000000 ADF 0.000000 ADH 0.000000 ADG 0.000000 ABE 0.000000 AEF 0.000000 AEH 0.000000 AEG 0.000000 ABF 0.000000 ABH 0.000000 ABG 0.000000 AFH 0.000000 AFG 0.000000 AGH 0.000000 C 0.000000 D 0.00000…
node 173: A 100.000000 AC 0.000000 AD 0.000000 AE 0.000000 AB 0.000000 AF 0.000000 AG 0.000000 AH 0.000000 ACD 0.000000 ACE 0.000000 ABC 0.000000 ACF 0.000000 ACG 0.000000 ACH 0.000000 ADE 0.000000 ABD 0.000000 ADF 0.000000 ADH 0.000000 ADG 0.000000 ABE 0.000000 AEF 0.000000 AEH 0.000000 AEG 0.000000 ABH 0.000000 ABG 0.000000 ABF 0.000000 AFH 0.000000 AFG 0.000000 AGH 0.000000 C 0.000000 D 0.0000…
node 174: A 99.999910 AC 0.000014 AD 0.000014 AE 0.000014 AB 0.000014 AF 0.000014 AH 0.000014 AG 0.000014 ACD 0.000000 ACE 0.000000 ABC 0.000000 ACF 0.000000 ACH 0.000000 ACG 0.000000 ADE 0.000000 ABD 0.000000 ADF 0.000000 ADH 0.000000 ADG 0.000000 ABE 0.000000 AEF 0.000000 AEH 0.000000 AEG 0.000000 ABF 0.000000 ABH 0.000000 ABG 0.000000 AFH 0.000000 AFG 0.000000 AGH 0.000000 C 0.000000 D 0.00000…
node 175: A 99.998020 AC 0.000553 AD 0.000249 AE 0.000238 AB 0.000237 AF 0.000237 AH 0.000237 AG 0.000237 ACD 0.000000 ACE 0.000000 ABC 0.000000 ACF 0.000000 ACH 0.000000 ACG 0.000000 ADE 0.000000 ABD 0.000000 ADF 0.000000 ADH 0.000000 ADG 0.000000 ABE 0.000000 AEF 0.000000 AEH 0.000000 AEG 0.000000 ABF 0.000000 ABH 0.000000 ABG 0.000000 AFH 0.000000 AFG 0.000000 AGH 0.000000 C 0.000000 D 0.00000…
node 176: A 99.994630 AC 0.002882 AD 0.000496 AE 0.000403 AB 0.000399 AF 0.000397 AH 0.000397 AG 0.000397 ACD 0.000000 ACE 0.000000 ABC 0.000000 ACF 0.000000 ACH 0.000000 ACG 0.000000 ADE 0.000000 ABD 0.000000 ADF 0.000000 ADH 0.000000 ADG 0.000000 ABE 0.000000 AEF 0.000000 AEH 0.000000 AEG 0.000000 ABF 0.000000 ABH 0.000000 ABG 0.000000 AFH 0.000000 AFG 0.000000 AGH 0.000000 C 0.000000 D 0.00000…
node 177: A 99.999990 AC 0.000001 AD 0.000001 AE 0.000001 AB 0.000001 AF 0.000001 AH 0.000001 AG 0.000001 ACD 0.000000 ACE 0.000000 ABC 0.000000 ACF 0.000000 ACH 0.000000 ACG 0.000000 ADE 0.000000 ABD 0.000000 ADF 0.000000 ADH 0.000000 ADG 0.000000 ABE 0.000000 AEF 0.000000 AEH 0.000000 AEG 0.000000 ABF 0.000000 ABH 0.000000 ABG 0.000000 AFH 0.000000 AFG 0.000000 AGH 0.000000 C 0.000000 D 0.00000…
node 178: A 99.999690 AC 0.000048 AD 0.000043 AE 0.000043 AB 0.000043 AF 0.000043 AH 0.000043 AG 0.000043 ACD 0.000000 ACE 0.000000 ABC 0.000000 ACF 0.000000 ACH 0.000000 ACG 0.000000 ADE 0.000000 ABD 0.000000 ADF 0.000000 ADH 0.000000 ADG 0.000000 ABE 0.000000 AEF 0.000000 AEH 0.000000 AEG 0.000000 ABF 0.000000 ABH 0.000000 ABG 0.000000 AFH 0.000000 AFG 0.000000 AGH 0.000000 C 0.000000 D 0.00000…
node 179: A 100.000000 AC 0.000000 AD 0.000000 AE 0.000000 AB 0.000000 AG 0.000000 AH 0.000000 AF 0.000000 ACD 0.000000 ACE 0.000000 ABC 0.000000 ACF 0.000000 ACG 0.000000 ACH 0.000000 ADE 0.000000 ABD 0.000000 ADH 0.000000 ADF 0.000000 ADG 0.000000 ABE 0.000000 AEH 0.000000 AEF 0.000000 AEG 0.000000 ABH 0.000000 AFG 0.000000 ABF 0.000000 ABG 0.000000 AFH 0.000000 AGH 0.000000 C 0.000000 D 0.0000…
node 180: A 99.999990 AC 0.000001 AD 0.000001 AE 0.000001 AB 0.000001 AF 0.000001 AG 0.000001 AH 0.000001 ACD 0.000000 ACE 0.000000 ABC 0.000000 ACH 0.000000 ACG 0.000000 ACF 0.000000 ADE 0.000000 ABD 0.000000 ADF 0.000000 ADG 0.000000 ADH 0.000000 ABE 0.000000 AEH 0.000000 AEG 0.000000 AEF 0.000000 ABF 0.000000 ABH 0.000000 ABG 0.000000 AGH 0.000000 AFG 0.000000 AFH 0.000000 C 0.000000 D 0.00000…
node 181: A 99.999980 AC 0.000004 AD 0.000004 AE 0.000004 AB 0.000004 AF 0.000004 AH 0.000004 AG 0.000004 ACD 0.000000 ACE 0.000000 ABC 0.000000 ACF 0.000000 ACH 0.000000 ACG 0.000000 ADE 0.000000 ABD 0.000000 ADF 0.000000 ADH 0.000000 ADG 0.000000 ABE 0.000000 AEF 0.000000 AEH 0.000000 AEG 0.000000 ABF 0.000000 ABH 0.000000 ABG 0.000000 AFH 0.000000 AFG 0.000000 AGH 0.000000 C 0.000000 D 0.00000…
node 182: A 100.000000 AC 0.000000 AD 0.000000 AE 0.000000 AB 0.000000 AF 0.000000 AG 0.000000 AH 0.000000 ACD 0.000000 ACE 0.000000 ABC 0.000000 ACH 0.000000 ACG 0.000000 ACF 0.000000 ADE 0.000000 ABD 0.000000 ADF 0.000000 ADG 0.000000 ADH 0.000000 ABE 0.000000 AEH 0.000000 AEG 0.000000 AEF 0.000000 ABF 0.000000 ABH 0.000000 ABG 0.000000 AGH 0.000000 AFG 0.000000 AFH 0.000000 C 0.000000 D 0.0000…
node 183: A 99.999960 AC 0.000006 AD 0.000006 AE 0.000006 AB 0.000006 AF 0.000006 AH 0.000006 AG 0.000006 ACD 0.000000 ACE 0.000000 ABC 0.000000 ACF 0.000000 ACH 0.000000 ACG 0.000000 ADE 0.000000 ABD 0.000000 ADF 0.000000 ADH 0.000000 ADG 0.000000 ABE 0.000000 AEF 0.000000 AEH 0.000000 AEG 0.000000 ABF 0.000000 ABH 0.000000 ABG 0.000000 AFH 0.000000 AFG 0.000000 AGH 0.000000 C 0.000000 D 0.00000…
node 184: A 99.999630 AC 0.000063 AD 0.000052 AE 0.000052 AB 0.000052 AF 0.000052 AH 0.000052 AG 0.000052 ACD 0.000000 ACE 0.000000 ABC 0.000000 ACF 0.000000 ACH 0.000000 ACG 0.000000 ADE 0.000000 ABD 0.000000 ADF 0.000000 ADH 0.000000 ADG 0.000000 ABE 0.000000 AEF 0.000000 AEH 0.000000 AEG 0.000000 ABF 0.000000 ABH 0.000000 ABG 0.000000 AFH 0.000000 AFG 0.000000 AGH 0.000000 C 0.000000 D 0.00000…
node 185: A 99.994710 AC 0.001941 AD 0.000603 AE 0.000551 AB 0.000548 AF 0.000547 AH 0.000547 AG 0.000547 ACD 0.000000 ACE 0.000000 ABC 0.000000 ACF 0.000000 ACH 0.000000 ACG 0.000000 ADE 0.000000 ABD 0.000000 ADF 0.000000 ADH 0.000000 ADG 0.000000 ABE 0.000000 AEF 0.000000 AEH 0.000000 AEG 0.000000 ABF 0.000000 ABH 0.000000 ABG 0.000000 AFH 0.000000 AFG 0.000000 AGH 0.000000 C 0.000000 D 0.00000…
node 186: A 99.880890 AC 0.102310 AD 0.006060 AE 0.002328 AB 0.002152 AF 0.002082 AH 0.002078 AG 0.002076 ACD 0.000008 ACE 0.000004 ABC 0.000004 ACF 0.000004 ACH 0.000004 ACG 0.000004 ADE 0.000000 ABD 0.000000 ADF 0.000000 ADH 0.000000 ADG 0.000000 ABE 0.000000 AEF 0.000000 AEH 0.000000 AEG 0.000000 ABF 0.000000 ABH 0.000000 ABG 0.000000 AFH 0.000000 AFG 0.000000 AGH 0.000000 C 0.000000 D 0.00000…
node 187: A 96.445200 AC 3.351109 AD 0.138796 AE 0.017629 AB 0.011941 AF 0.009671 AH 0.009547 AG 0.009465 ACD 0.004110 ACE 0.000634 ABC 0.000462 ACF 0.000393 ACH 0.000390 ACG 0.000387 C 0.000113 ADE 0.000034 ABD 0.000026 ADF 0.000022 ADH 0.000022 ADG 0.000021 D 0.000004 ABE 0.000003 AEF 0.000003 AEH 0.000003 AEG 0.000003 ABF 0.000002 ABH 0.000002 ABG 0.000002 AFH 0.000002 AFG 0.000002 AGH 0.00000…
node 188: AC 71.519360 A 23.400450 ACD 1.828148 AD 1.167495 C 1.111568 ACE 0.199898 ABC 0.120415 AE 0.097926 ACF 0.088815 ACH 0.087086 ACG 0.085947 CD 0.068767 AB 0.053382 AF 0.035662 AH 0.034705 AG 0.034064 D 0.009719 ACDE 0.007438 CE 0.005467 ABCD 0.004807 ADE 0.004227 ACDF 0.003696 ACDH 0.003637 ACDG 0.003597 BC 0.003012 ABD 0.002667 CF 0.002019 ADF 0.002009 ADH 0.001974 CH 0.001961 ADG 0.0019…
node 189: A 100.000000 AC 0.000000 AD 0.000000 AE 0.000000 AB 0.000000 AF 0.000000 AH 0.000000 AG 0.000000 ACD 0.000000 ACE 0.000000 ABC 0.000000 ACF 0.000000 ACH 0.000000 ACG 0.000000 ADE 0.000000 ABD 0.000000 ADF 0.000000 ADH 0.000000 ADG 0.000000 ABE 0.000000 AEF 0.000000 AEH 0.000000 AEG 0.000000 ABF 0.000000 ABH 0.000000 ABG 0.000000 AFH 0.000000 AFG 0.000000 AGH 0.000000 C 0.000000 D 0.0000…
node 190: A 99.999850 AC 0.000037 AD 0.000027 AE 0.000019 AB 0.000019 AF 0.000019 AH 0.000018 AG 0.000018 ACD 0.000000 ACE 0.000000 ABC 0.000000 ACF 0.000000 ACH 0.000000 ACG 0.000000 ADE 0.000000 ABD 0.000000 ADF 0.000000 ADH 0.000000 ADG 0.000000 ABE 0.000000 AEF 0.000000 AEH 0.000000 AEG 0.000000 ABF 0.000000 ABH 0.000000 ABG 0.000000 AFH 0.000000 AFG 0.000000 AGH 0.000000 C 0.000000 D 0.00000…
node 191: A 99.937910 AC 0.032604 AD 0.016156 AE 0.003309 AB 0.002694 AF 0.002448 AH 0.002434 AG 0.002426 ACD 0.000006 ACE 0.000002 ABC 0.000001 ACF 0.000001 ACH 0.000001 ACG 0.000001 ADE 0.000001 ABD 0.000001 ADF 0.000001 ADH 0.000001 ADG 0.000001 ABE 0.000000 AEF 0.000000 AEH 0.000000 AEG 0.000000 ABF 0.000000 ABH 0.000000 ABG 0.000000 AFH 0.000000 AFG 0.000000 AGH 0.000000 C 0.000000 D 0.00000…
node 192: A 99.999980 AC 0.000005 AD 0.000004 AE 0.000003 AB 0.000003 AF 0.000003 AH 0.000003 AG 0.000003 ACD 0.000000 ACE 0.000000 ABC 0.000000 ACF 0.000000 ACH 0.000000 ACG 0.000000 ADE 0.000000 ABD 0.000000 ADF 0.000000 ADH 0.000000 ADG 0.000000 ABE 0.000000 AEF 0.000000 AEH 0.000000 AEG 0.000000 ABF 0.000000 ABH 0.000000 ABG 0.000000 AFH 0.000000 AFG 0.000000 AGH 0.000000 C 0.000000 D 0.00000…
node 193: A 99.973790 AC 0.012458 AD 0.006420 AE 0.001704 AB 0.001477 AF 0.001387 AH 0.001382 AG 0.001379 ACD 0.000001 ACE 0.000000 ABC 0.000000 ACF 0.000000 ACH 0.000000 ACG 0.000000 ADE 0.000000 ABD 0.000000 ADF 0.000000 ADH 0.000000 ADG 0.000000 ABE 0.000000 AEF 0.000000 AEH 0.000000 AEG 0.000000 ABF 0.000000 ABH 0.000000 ABG 0.000000 AFH 0.000000 AFG 0.000000 AGH 0.000000 C 0.000000 D 0.00000…
node 194: A 99.282070 AC 0.424141 AD 0.200774 AE 0.026984 AB 0.018669 AF 0.015352 AH 0.015171 AG 0.015051 ACD 0.000906 ACE 0.000148 ABC 0.000110 ACF 0.000094 ACH 0.000093 ACG 0.000093 ADE 0.000075 ABD 0.000057 ADF 0.000049 ADH 0.000048 ADG 0.000048 ABE 0.000007 AEF 0.000006 AEH 0.000006 AEG 0.000006 C 0.000005 ABF 0.000005 ABH 0.000005 ABG 0.000005 AFH 0.000004 AFG 0.000004 AGH 0.000004 D 0.00000…
node 195: AC 46.566820 ACD 22.381730 A 14.816580 AD 8.967892 ACE 1.262537 CD 0.993406 C 0.867874 ACDE 0.648629 ABC 0.529039 AE 0.421987 ABCD 0.300798 ACF 0.250099 ACH 0.234743 ACG 0.224662 ADE 0.211066 AB 0.169793 ACDF 0.153655 ACDH 0.145797 ACDG 0.140578 ABD 0.093055 D 0.073598 AF 0.073292 AH 0.068076 AG 0.064580 ADF 0.043943 ADH 0.041350 CE 0.040343 ADG 0.039597 CDE 0.027491 BC 0.016507 BCD 0.0…
node 196: D 99.999870 CD 0.000028 AD 0.000027 DE 0.000016 BD 0.000016 DF 0.000015 DH 0.000015 DG 0.000015 ACD 0.000000 CDE 0.000000 BCD 0.000000 CDF 0.000000 CDH 0.000000 CDG 0.000000 ADE 0.000000 ABD 0.000000 ADF 0.000000 ADH 0.000000 ADG 0.000000 BDE 0.000000 DEF 0.000000 DEH 0.000000 DEG 0.000000 BDF 0.000000 BDH 0.000000 BDG 0.000000 DFH 0.000000 DFG 0.000000 DGH 0.000000 C 0.000000 A 0.00000…
node 197: D 99.975520 CD 0.010203 AD 0.009250 DE 0.001451 BD 0.001023 DF 0.000858 DH 0.000849 DG 0.000843 ACD 0.000001 CDE 0.000000 ADE 0.000000 BCD 0.000000 ABD 0.000000 CDF 0.000000 CDH 0.000000 CDG 0.000000 ADF 0.000000 ADH 0.000000 ADG 0.000000 BDE 0.000000 DEF 0.000000 DEH 0.000000 DEG 0.000000 BDF 0.000000 BDH 0.000000 BDG 0.000000 DFH 0.000000 DFG 0.000000 DGH 0.000000 C 0.000000 A 0.00000…
node 198: D 99.685790 CD 0.136888 AD 0.123801 DE 0.016749 BD 0.010885 DF 0.008614 DH 0.008489 DG 0.008407 ACD 0.000172 CDE 0.000028 ADE 0.000025 BCD 0.000019 ABD 0.000018 CDF 0.000016 CDH 0.000016 CDG 0.000016 ADF 0.000015 ADH 0.000015 ADG 0.000014 BDE 0.000002 C 0.000002 A 0.000002 DEF 0.000002 DEH 0.000002 DEG 0.000002 BDF 0.000001 BDH 0.000001 BDG 0.000001 DFH 0.000001 DFG 0.000001 DGH 0.00000…
node 199: ACD 36.069180 CD 19.987150 AD 13.078330 AC 12.489510 D 3.301093 C 2.712540 A 2.118575 ACDE 2.112280 CDE 1.012582 ACE 0.989699 ABCD 0.856299 ADE 0.627763 BCD 0.423379 CE 0.368664 ABC 0.339547 ACDF 0.334402 ACDH 0.308332 ACDG 0.290626 ABD 0.247620 DE 0.239857 AE 0.233803 CDF 0.169276 CDH 0.154165 CDG 0.144471 ACF 0.126603 BC 0.115927 ACH 0.114369 ACG 0.106403 BD 0.092665 ADF 0.091348 ADH …
node 200: CD 35.704960 ACD 25.568740 AC 8.239893 CDE 6.003825 C 4.875101 ACDE 4.499130 BCD 2.099153 ACE 1.823713 CE 1.755978 ABCD 1.623870 AD 1.112405 CDF 0.586454 ABC 0.517459 D 0.509651 CDH 0.495928 BC 0.451926 CDG 0.437962 ACDF 0.385912 BCDE 0.339470 ACDH 0.334466 ACDG 0.297134 ADE 0.249822 DE 0.229404 ACF 0.147593 ACH 0.125331 BCE 0.115880 CF 0.112827 ACG 0.110692 ABCE 0.104052 CH 0.093920 AB…
node 201: C 99.999600 CD 0.000122 AC 0.000084 CE 0.000047 BC 0.000043 CF 0.000032 CH 0.000032 CG 0.000031 ACD 0.000000 CDE 0.000000 BCD 0.000000 CDF 0.000000 CDH 0.000000 CDG 0.000000 ACE 0.000000 ABC 0.000000 ACF 0.000000 ACH 0.000000 ACG 0.000000 BCE 0.000000 CEF 0.000000 CEH 0.000000 CEG 0.000000 BCF 0.000000 BCH 0.000000 BCG 0.000000 CFH 0.000000 CFG 0.000000 CGH 0.000000 D 0.000000 A 0.00000…
node 202: C 99.912000 CD 0.032211 AC 0.020859 CE 0.010021 BC 0.008725 CF 0.005532 CH 0.005362 CG 0.005249 ACD 0.000008 CDE 0.000004 BCD 0.000004 ACE 0.000003 CDF 0.000003 ABC 0.000003 CDH 0.000003 CDG 0.000003 ACF 0.000002 ACH 0.000002 ACG 0.000002 BCE 0.000001 CEF 0.000001 CEH 0.000001 CEG 0.000001 BCF 0.000001 BCH 0.000001 BCG 0.000001 CFH 0.000000 CFG 0.000000 CGH 0.000000 D 0.000000 A 0.00000…
node 203: CD 32.063620 ACD 19.284610 AC 10.229660 C 8.961555 CDE 4.720324 BCD 3.591187 ACDE 2.994793 ABCD 2.718214 CE 2.284463 ACE 1.922663 BC 1.294620 ABC 1.209343 CDF 0.900527 CDH 0.745350 CDG 0.644536 BCDE 0.613619 ACDF 0.540234 ACDH 0.460812 AD 0.435738 ACDG 0.400574 ACF 0.309187 CF 0.289697 BCE 0.280503 ACH 0.257182 CH 0.236114 ACG 0.222322 ABCE 0.212165 CG 0.202179 D 0.171093 CDEF 0.125714 …
node 204: BCD 12.341680 BC 11.904530 CD 8.730241 ABC 8.184714 ABCD 7.328816 C 5.872267 AC 5.380561 ACD 4.794033 BCE 2.062437 BCDE 1.845456 BCDF 1.837409 BCF 1.676287 CDE 1.362845 CDF 1.341575 CE 1.322068 BCDH 1.292187 ABCE 1.253017 BCH 1.166119 ABCF 1.156126 CDH 1.058620 CF 1.052383 BCDG 1.028628 ACE 1.022096 BCG 0.955224 ACF 0.871353 ABCH 0.814903 CH 0.808313 CDG 0.801456 ACDE 0.730628 ACH 0.704…
node 205: CF 6.873102 AC 6.273924 ACF 6.262256 C 3.673698 ABC 3.577352 BCF 3.298113 ABCF 3.290640 BC 2.875784 AF 2.846865 ACD 2.774070 CDF 2.609943 ACDF 2.353223 CD 2.303783 ABCD 1.557962 A 1.520472 BCD 1.436412 F 1.399550 ABF 1.351778 BCDF 1.302039 ACE 1.279736 AB 1.248625 ACH 1.175191 CEF 1.172128 ACG 1.127557 CFH 1.071719 ACEF 1.060454 BF 1.054842 CE 1.038574 CFG 1.027620 ADF 1.011929 ACFH 0.9…
node 206: ABCD 6.729837 ABC 6.258414 BCD 4.660557 ABCF 4.573345 ACD 3.978643 BCDF 3.671067 BCF 3.455163 BC 3.205840 AC 2.889883 ACF 2.799054 ACDF 2.672525 CDF 2.358191 CD 2.187662 ABCE 1.927948 ABCH 1.651702 CF 1.615629 ABCG 1.550436 BCDE 1.498825 BCE 1.457690 BCDH 1.309201 ACE 1.271937 BCH 1.239488 BCDG 1.222378 BCG 1.164845 ACDE 1.107527 ACH 1.098640 ABD 1.066146 ACG 1.016547 BCEF 1.001262 ACDH…
node 207: ABCD 9.115490 ABCF 5.744478 BCDF 4.797070 ABC 3.696323 ACDF 3.257653 ABCE 3.127359 BCD 3.016520 ABCH 2.846599 ABCG 2.738660 BCDE 2.534778 BCDH 2.328893 BCDG 2.235490 ACD 2.069045 BCF 1.906600 ACDE 1.762511 ACDH 1.634159 ACDG 1.562452 BCEF 1.559487 BCFH 1.409919 BCFG 1.357622 ACF 1.323762 ABDF 1.230955 CDF 1.141412 ACEF 1.127830 ABD 1.044811 BCE 1.036156 ACFH 1.030849 ACFG 0.984911 CDEF …
