# Supplementary material for: Diversification of Amazonian spiny tree rats in genus Makalata (Rodentia, Echimyidae): Cryptic diversity, geographic structure and drivers of speciation
Source: PLoS One. 2022 Dec 15;17(12):e0276475. doi: 10.1371/journal.pone.0276475 (PMC9754209; doi:10.1371/journal.pone.0276475)
Supplement: S4 Table — (XLSX) [file pone.0276475.s004.xlsx]

## Sheet: Planilha1
NODE105:
EVENT MATRIX:
Dispersal:1
Vicariance:1
Extinction:0
Event Route:
ACD->ABCD->B|ACD
PROBABILITY:
0.9226
NODE106:
EVENT MATRIX:
Dispersal:0
Vicariance:0
Extinction:0
Event Route:
B->B^B->B|B
PROBABILITY:
1
NODE107:
EVENT MATRIX:
Dispersal:0
Vicariance:0
Extinction:0
Event Route:
B->B^B->B|B
PROBABILITY:
1
NODE108:
EVENT MATRIX:
Dispersal:2
Vicariance:1
Extinction:0
Event Route:
B->BC->C|B
PROBABILITY:
0.7336
NODE109:
EVENT MATRIX:
Dispersal:0
Vicariance:0
Extinction:0
Event Route:
B->B^B->B|B
PROBABILITY:
1
NODE110:
EVENT MATRIX:
Dispersal:0
Vicariance:0
Extinction:0
Event Route:
B->B^B->B|B
PROBABILITY:
1
NODE111:
EVENT MATRIX:
Dispersal:0
Vicariance:0
Extinction:0
Event Route:
B->B^B->B|B
PROBABILITY:
1
NODE112:
EVENT MATRIX:
Dispersal:0
Vicariance:0
Extinction:0
Event Route:
B->B^B->B|B
PROBABILITY:
1
NODE113:
EVENT MATRIX:
Dispersal:0
Vicariance:0
Extinction:0
Event Route:
B->B^B->B|B
PROBABILITY:
1
NODE114:
EVENT MATRIX:
Dispersal:0
Vicariance:0
Extinction:0
Event Route:
B->B^B->B|B
PROBABILITY:
1
NODE115:
EVENT MATRIX:
Dispersal:0
Vicariance:0
Extinction:0
Event Route:
B->B^B->B|B
PROBABILITY:
1
NODE116:
EVENT MATRIX:
Dispersal:0
Vicariance:0
Extinction:0
Event Route:
C->C^C->C|C
PROBABILITY:
1
NODE117:
EVENT MATRIX:
Dispersal:2
Vicariance:1
Extinction:0
Event Route:
B->BC->B|C
PROBABILITY:
0.859
NODE118:
EVENT MATRIX:
Dispersal:0
Vicariance:0
Extinction:0
Event Route:
B->B^B->B|B
PROBABILITY:
0.7482
NODE119:
EVENT MATRIX:
Dispersal:0
Vicariance:0
Extinction:0
Event Route:
B->B^B->B|B
PROBABILITY:
0.4741
NODE120:
EVENT MATRIX:
Dispersal:0
Vicariance:0
Extinction:0
Event Route:
C->C^C->C|C
PROBABILITY:
1
NODE121:
EVENT MATRIX:
Dispersal:0
Vicariance:0
Extinction:0
Event Route:
C->C^C->C|C
PROBABILITY:
1
NODE122:
EVENT MATRIX:
Dispersal:0
Vicariance:0
Extinction:0
Event Route:
C->C^C->C|C
PROBABILITY:
1
NODE123:
EVENT MATRIX:
Dispersal:0
Vicariance:0
Extinction:0
Event Route:
C->C^C->C|C
PROBABILITY:
1
NODE124:
EVENT MATRIX:
Dispersal:0
Vicariance:0
Extinction:0
Event Route:
C->C^C->C|C
PROBABILITY:
1
NODE125:
EVENT MATRIX:
Dispersal:0
Vicariance:0
Extinction:0
Event Route:
C->C^C->C|C
PROBABILITY:
1
NODE126:
EVENT MATRIX:
Dispersal:0
Vicariance:0
Extinction:0
Event Route:
C->C^C->C|C
PROBABILITY:
1
NODE127:
EVENT MATRIX:
Dispersal:0
Vicariance:0
Extinction:0
Event Route:
C->C^C->C|C
PROBABILITY:
1
NODE128:
EVENT MATRIX:
Dispersal:0
Vicariance:0
Extinction:0
Event Route:
C->C^C->C|C
PROBABILITY:
1
NODE129:
EVENT MATRIX:
Dispersal:0
Vicariance:0
Extinction:0
Event Route:
C->C^C->C|C
PROBABILITY:
1
NODE130:
EVENT MATRIX:
Dispersal:0
Vicariance:0
Extinction:0
Event Route:
C->C^C->C|C
PROBABILITY:
1
NODE131:
EVENT MATRIX:
Dispersal:0
Vicariance:0
Extinction:0
Event Route:
C->C^C->C|C
PROBABILITY:
1
NODE132:
EVENT MATRIX:
Dispersal:0
Vicariance:0
Extinction:0
Event Route:
C->C^C->C|C
PROBABILITY:
1
NODE133:
EVENT MATRIX:
Dispersal:2
Vicariance:1
Extinction:0
Event Route:
B->BC->C|B
PROBABILITY:
0.4482
NODE134:
EVENT MATRIX:
Dispersal:0
Vicariance:0
Extinction:0
Event Route:
B->B^B->B|B
PROBABILITY:
0.38
NODE135:
EVENT MATRIX:
Dispersal:0
Vicariance:0
Extinction:0
Event Route:
C->C^C->C|C
PROBABILITY:
1
NODE136:
EVENT MATRIX:
Dispersal:0
Vicariance:0
Extinction:0
Event Route:
C->C^C->C|C
PROBABILITY:
1
NODE137:
EVENT MATRIX:
Dispersal:0
Vicariance:0
Extinction:0
Event Route:
C->C^C->C|C
PROBABILITY:
1
NODE138:
EVENT MATRIX:
Dispersal:0
Vicariance:0
Extinction:0
Event Route:
C->C^C->C|C
PROBABILITY:
1
NODE139:
EVENT MATRIX:
Dispersal:0
Vicariance:0
Extinction:0
Event Route:
C->C^C->C|C
PROBABILITY:
1
NODE140:
EVENT MATRIX:
Dispersal:0
Vicariance:0
Extinction:0
Event Route:
C->C^C->C|C
PROBABILITY:
1
NODE141:
EVENT MATRIX:
Dispersal:0
Vicariance:0
Extinction:0
Event Route:
C->C^C->C|C
PROBABILITY:
1
NODE142:
EVENT MATRIX:
Dispersal:0
Vicariance:0
Extinction:0
Event Route:
C->C^C->C|C
PROBABILITY:
1
NODE143:
EVENT MATRIX:
Dispersal:0
Vicariance:0
Extinction:0
Event Route:
D->D^D->D|D
PROBABILITY:
1
NODE144:
EVENT MATRIX:
Dispersal:0
Vicariance:0
Extinction:0
Event Route:
D->D^D->D|D
PROBABILITY:
1
NODE145:
EVENT MATRIX:
Dispersal:0
Vicariance:0
Extinction:0
Event Route:
D->D^D->D|D
PROBABILITY:
1
NODE146:
EVENT MATRIX:
Dispersal:0
Vicariance:0
Extinction:0
Event Route:
D->D^D->D|D
PROBABILITY:
1
NODE147:
EVENT MATRIX:
Dispersal:0
Vicariance:0
Extinction:0
Event Route:
D->D^D->D|D
PROBABILITY:
1
NODE148:
EVENT MATRIX:
Dispersal:2
Vicariance:1
Extinction:0
Event Route:
C->CD->D|C
PROBABILITY:
0.7219
NODE149:
EVENT MATRIX:
Dispersal:0
Vicariance:0
Extinction:0
Event Route:
C->C^C->C|C
PROBABILITY:
1
NODE150:
EVENT MATRIX:
Dispersal:0
Vicariance:0
Extinction:0
Event Route:
C->C^C->C|C
PROBABILITY:
1
NODE151:
EVENT MATRIX:
Dispersal:0
Vicariance:0
Extinction:0
Event Route:
C->C^C->C|C
PROBABILITY:
1
NODE152:
EVENT MATRIX:
Dispersal:0
Vicariance:0
Extinction:0
Event Route:
C->C^C->C|C
PROBABILITY:
0.5284
NODE153:
EVENT MATRIX:
Dispersal:0
Vicariance:0
Extinction:0
Event Route:
D->D^D->D|D
PROBABILITY:
1
NODE154:
EVENT MATRIX:
Dispersal:0
Vicariance:0
Extinction:0
Event Route:
D->D^D->D|D
PROBABILITY:
1
NODE155:
EVENT MATRIX:
Dispersal:0
Vicariance:0
Extinction:0
Event Route:
D->D^D->D|D
PROBABILITY:
1
NODE156:
EVENT MATRIX:
Dispersal:2
Vicariance:1
Extinction:0
Event Route:
D->CD->D|C
PROBABILITY:
0.3951
NODE157:
EVENT MATRIX:
Dispersal:0
Vicariance:0
Extinction:0
Event Route:
E->E^E->E|E
PROBABILITY:
1
NODE158:
EVENT MATRIX:
Dispersal:0
Vicariance:0
Extinction:0
Event Route:
E->E^E->E|E
PROBABILITY:
1
NODE159:
EVENT MATRIX:
Dispersal:0
Vicariance:0
Extinction:0
Event Route:
E->E^E->E|E
PROBABILITY:
1
NODE160:
EVENT MATRIX:
Dispersal:0
Vicariance:0
Extinction:0
Event Route:
E->E^E->E|E
PROBABILITY:
1
NODE161:
EVENT MATRIX:
Dispersal:0
Vicariance:0
Extinction:0
Event Route:
E->E^E->E|E
PROBABILITY:
1
NODE162:
EVENT MATRIX:
Dispersal:2
Vicariance:1
Extinction:0
Event Route:
D->DE->E|D
PROBABILITY:
0.2708
NODE163:
EVENT MATRIX:
Dispersal:0
Vicariance:0
Extinction:0
Event Route:
C->C^C->C|C
PROBABILITY:
1
NODE164:
EVENT MATRIX:
Dispersal:0
Vicariance:0
Extinction:0
Event Route:
A->A^A->A|A
PROBABILITY:
1
NODE165:
EVENT MATRIX:
Dispersal:0
Vicariance:0
Extinction:0
Event Route:
A->A^A->A|A
PROBABILITY:
1
NODE166:
EVENT MATRIX:
Dispersal:0
Vicariance:0
Extinction:0
Event Route:
A->A^A->A|A
PROBABILITY:
1
NODE167:
EVENT MATRIX:
Dispersal:0
Vicariance:0
Extinction:0
Event Route:
A->A^A->A|A
PROBABILITY:
1
NODE168:
EVENT MATRIX:
Dispersal:0
Vicariance:0
Extinction:0
Event Route:
A->A^A->A|A
PROBABILITY:
1
NODE169:
EVENT MATRIX:
Dispersal:0
Vicariance:0
Extinction:0
Event Route:
A->A^A->A|A
PROBABILITY:
1
NODE170:
EVENT MATRIX:
Dispersal:0
Vicariance:0
Extinction:0
Event Route:
A->A^A->A|A
PROBABILITY:
1
NODE171:
EVENT MATRIX:
Dispersal:0
Vicariance:0
Extinction:0
Event Route:
A->A^A->A|A
PROBABILITY:
1
NODE172:
EVENT MATRIX:
Dispersal:0
Vicariance:0
Extinction:0
Event Route:
A->A^A->A|A
PROBABILITY:
1
NODE173:
EVENT MATRIX:
Dispersal:0
Vicariance:0
Extinction:0
Event Route:
A->A^A->A|A
PROBABILITY:
1
NODE174:
EVENT MATRIX:
Dispersal:0
Vicariance:0
Extinction:0
Event Route:
A->A^A->A|A
PROBABILITY:
1
NODE175:
EVENT MATRIX:
Dispersal:0
Vicariance:0
Extinction:0
Event Route:
A->A^A->A|A
PROBABILITY:
1
NODE176:
EVENT MATRIX:
Dispersal:0
Vicariance:0
Extinction:0
Event Route:
A->A^A->A|A
PROBABILITY:
1
NODE177:
EVENT MATRIX:
Dispersal:0
Vicariance:0
Extinction:0
Event Route:
A->A^A->A|A
PROBABILITY:
1
NODE178:
EVENT MATRIX:
Dispersal:0
Vicariance:0
Extinction:0
Event Route:
A->A^A->A|A
PROBABILITY:
1
NODE179:
EVENT MATRIX:
Dispersal:0
Vicariance:0
Extinction:0
Event Route:
A->A^A->A|A
PROBABILITY:
1
NODE180:
EVENT MATRIX:
Dispersal:0
Vicariance:0
Extinction:0
Event Route:
A->A^A->A|A
PROBABILITY:
1
NODE181:
EVENT MATRIX:
Dispersal:0
Vicariance:0
Extinction:0
Event Route:
A->A^A->A|A
PROBABILITY:
1
NODE182:
EVENT MATRIX:
Dispersal:0
Vicariance:0
Extinction:0
Event Route:
A->A^A->A|A
PROBABILITY:
1
NODE183:
EVENT MATRIX:
Dispersal:0
Vicariance:0
Extinction:0
Event Route:
A->A^A->A|A
PROBABILITY:
1
NODE184:
EVENT MATRIX:
Dispersal:0
Vicariance:0
Extinction:0
Event Route:
A->A^A->A|A
PROBABILITY:
1
NODE185:
EVENT MATRIX:
Dispersal:0
Vicariance:0
Extinction:0
Event Route:
A->A^A->A|A
PROBABILITY:
1
NODE186:
EVENT MATRIX:
Dispersal:0
Vicariance:0
Extinction:0
Event Route:
A->A^A->A|A
PROBABILITY:
1
NODE187:
EVENT MATRIX:
Dispersal:0
Vicariance:0
Extinction:0
Event Route:
A->A^A->A|A
PROBABILITY:
1
NODE188:
EVENT MATRIX:
Dispersal:2
Vicariance:1
Extinction:0
Event Route:
A->AC->A|C
PROBABILITY:
0.8276
NODE189:
EVENT MATRIX:
Dispersal:0
Vicariance:0
Extinction:0
Event Route:
A->A^A->A|A
PROBABILITY:
1
NODE190:
EVENT MATRIX:
Dispersal:0
Vicariance:0
Extinction:0
Event Route:
A->A^A->A|A
PROBABILITY:
1
NODE191:
EVENT MATRIX:
Dispersal:0
Vicariance:0
Extinction:0
Event Route:
A->A^A->A|A
PROBABILITY:
1
NODE192:
EVENT MATRIX:
Dispersal:0
Vicariance:0
Extinction:0
Event Route:
A->A^A->A|A
PROBABILITY:
1
NODE193:
EVENT MATRIX:
Dispersal:0
Vicariance:0
Extinction:0
Event Route:
A->A^A->A|A
PROBABILITY:
1
NODE194:
EVENT MATRIX:
Dispersal:0
Vicariance:0
Extinction:0
Event Route:
A->A^A->A|A
PROBABILITY:
1
NODE195:
EVENT MATRIX:
Dispersal:0
Vicariance:0
Extinction:0
Event Route:
A->A^A->A|A
PROBABILITY:
0.6944
NODE196:
EVENT MATRIX:
Dispersal:0
Vicariance:0
Extinction:0
Event Route:
D->D^D->D|D
PROBABILITY:
1
NODE197:
EVENT MATRIX:
Dispersal:0
Vicariance:0
Extinction:0
Event Route:
D->D^D->D|D
PROBABILITY:
1
NODE198:
EVENT MATRIX:
Dispersal:0
Vicariance:0
Extinction:0
Event Route:
D->D^D->D|D
PROBABILITY:
1
NODE199:
EVENT MATRIX:
Dispersal:2
Vicariance:1
Extinction:0
Event Route:
D->AD->D|A
PROBABILITY:
0.5496
NODE200:
EVENT MATRIX:
Dispersal:0
Vicariance:0
Extinction:0
Event Route:
D->D^D->D|D
PROBABILITY:
0.165
NODE201:
EVENT MATRIX:
Dispersal:0
Vicariance:0
Extinction:0
Event Route:
C->C^C->C|C
PROBABILITY:
1
NODE202:
EVENT MATRIX:
Dispersal:0
Vicariance:0
Extinction:0
Event Route:
C->C^C->C|C
PROBABILITY:
1
NODE203:
EVENT MATRIX:
Dispersal:2
Vicariance:1
Extinction:0
Event Route:
C->CD->C|D
PROBABILITY:
0.3834
NODE204:
EVENT MATRIX:
Dispersal:2
Vicariance:1
Extinction:0
Event Route:
C->BC->C|B
PROBABILITY:
0.2169
NODE205:
EVENT MATRIX:
Dispersal:1
Vicariance:1
Extinction:0
Event Route:
AC->ACF->F|AC
PROBABILITY:
0.7007
NODE206:
EVENT MATRIX:
Dispersal:1
Vicariance:0
Extinction:0
Event Route:
AC->AC^C->AC|C
PROBABILITY:
0.1833
NODE207:
EVENT MATRIX:
Dispersal:2
Vicariance:0
Extinction:0
Event Route:
ACD->ACD^A^C->AC|ACD
PROBABILITY:
0.4893
===================
Dispersal Between Areas:
A->B:0.3333333
A->C:1
A->F:0.5
B->C:3
C->B:1.333333
C->D:2
C->F:0.5
D->A:1
D->B:0.3333333
D->C:1
D->E:1
Speciation Within Areas:
A:32
B:12
C:31
D:12
E:5
Dispersal Table:
	from	to
A	1.83	1
B	3	2
C	3.83	5
D	3.33	2
E	0	1
F	0	1
===================
Global Cost:
Global Dispersal: 25
Global Vicariance: 12
Global Extinction: 0
